# Supplementary material for: 1-Octen-3-ol – the attractant that repels
Source: F1000Res. 2015 Jun 18;4:156. [Version 1] doi: 10.12688/f1000research.6646.1 (PMC4623779; doi:10.12688/f1000research.6646.1)
Supplement: Raw data — Dataset 1: qPCR data obtained for CquiOR114b, CquiOR118b, and CquiOrco (reference gene) with cDNAs from antennae and maxillary palps. Dataset 2: Concentration-response data generated with CquiOR118b and enantiomers of 1-octen-3-ol, 1-octyn-3-ol, and 3-octanol. Dataset 3: Concentration-response data generated with CquiOR114b and enantiomers of 1-octen-3-ol, 1-octyn-3-ol, and 3-octanol. Dataset 4: Data for repellency activity elicited by 1-octen-3-ol and its enantiomers on female Culex quinquefasciatus in a surface-landing and feeding assays. [file f1000research-4-7140-s0000.tgz]

Archive with 1 entries (1 files):
- 7fef815d-4350-46b7-a503-786ba00afffd_Raw_data.zip
